# Supplementary material for: Accelerating small-angle scattering experiments on anisotropic samples using kernel density estimation
Source: Sci Rep. 2019 Feb 6;9:1526. doi: 10.1038/s41598-018-37345-5 (PMC6365512; doi:10.1038/s41598-018-37345-5)
Supplement: Supplementary file 1 — Supplementary Information [file 41598_2018_37345_MOESM1_ESM.zip]

Archive with 2,209 entries (2,202 files):
- data/
- data/.DS_Store
- __MACOSX/
- __MACOSX/data/
- __MACOSX/data/._.DS_Store
- data/polystyrene/
- data/polystyrene/sans2017n000662.hdf
- __MACOSX/data/polystyrene/
- __MACOSX/data/polystyrene/._sans2017n000662.hdf
- data/polystyrene/sans2017n000663.hdf
- __MACOSX/data/polystyrene/._sans2017n000663.hdf
- data/polystyrene/sans2017n000664.hdf
- __MACOSX/data/polystyrene/._sans2017n000664.hdf
- data/polystyrene/sans2017n000665.hdf
- __MACOSX/data/polystyrene/._sans2017n000665.hdf
- data/polystyrene/sans2017n000666.hdf
- __MACOSX/data/polystyrene/._sans2017n000666.hdf
- data/polystyrene/sans2017n000667.hdf
- __MACOSX/data/polystyrene/._sans2017n000667.hdf
- data/polystyrene/sans2017n000668.hdf
- __MACOSX/data/polystyrene/._sans2017n000668.hdf
- data/polystyrene/sans2017n000669.hdf
- __MACOSX/data/polystyrene/._sans2017n000669.hdf
- data/polystyrene/sans2017n000670.hdf
- __MACOSX/data/polystyrene/._sans2017n000670.hdf
- data/polystyrene/sans2017n000671.hdf
- __MACOSX/data/polystyrene/._sans2017n000671.hdf
- data/polystyrene/sans2017n000672.hdf
- __MACOSX/data/polystyrene/._sans2017n000672.hdf
- data/polystyrene/sans2017n000673.hdf
- __MACOSX/data/polystyrene/._sans2017n000673.hdf
- data/polystyrene/sans2017n000674.hdf
- __MACOSX/data/polystyrene/._sans2017n000674.hdf
- data/polystyrene/sans2017n000675.hdf
- __MACOSX/data/polystyrene/._sans2017n000675.hdf
- data/polystyrene/sans2017n000676.hdf
- __MACOSX/data/polystyrene/._sans2017n000676.hdf
- data/polystyrene/sans2017n000677.hdf
- __MACOSX/data/polystyrene/._sans2017n000677.hdf
- data/polystyrene/sans2017n000678.hdf
- __MACOSX/data/polystyrene/._sans2017n000678.hdf
- data/polystyrene/sans2017n000679.hdf
- __MACOSX/data/polystyrene/._sans2017n000679.hdf
- data/polystyrene/sans2017n000680.hdf
- __MACOSX/data/polystyrene/._sans2017n000680.hdf
- data/polystyrene/sans2017n000681.hdf
- __MACOSX/data/polystyrene/._sans2017n000681.hdf
- data/polystyrene/sans2017n000682.hdf
- __MACOSX/data/polystyrene/._sans2017n000682.hdf
- data/polystyrene/sans2017n000683.hdf
- __MACOSX/data/polystyrene/._sans2017n000683.hdf
- data/polystyrene/sans2017n000684.hdf
- __MACOSX/data/polystyrene/._sans2017n000684.hdf
- data/polystyrene/sans2017n000685.hdf
- __MACOSX/data/polystyrene/._sans2017n000685.hdf
- data/polystyrene/sans2017n000686.hdf
- __MACOSX/data/polystyrene/._sans2017n000686.hdf
- data/polystyrene/sans2017n000687.hdf
- __MACOSX/data/polystyrene/._sans2017n000687.hdf
- data/polystyrene/sans2017n000688.hdf
- __MACOSX/data/polystyrene/._sans2017n000688.hdf
- data/polystyrene/sans2017n000689.hdf
- __MACOSX/data/polystyrene/._sans2017n000689.hdf
- data/polystyrene/sans2017n000690.hdf
- __MACOSX/data/polystyrene/._sans2017n000690.hdf
- data/polystyrene/sans2017n000691.hdf
- __MACOSX/data/polystyrene/._sans2017n000691.hdf
- data/polystyrene/sans2017n000692.hdf
- __MACOSX/data/polystyrene/._sans2017n000692.hdf
- data/polystyrene/sans2017n000693.hdf
- __MACOSX/data/polystyrene/._sans2017n000693.hdf
- data/polystyrene/sans2017n000694.hdf
- __MACOSX/data/polystyrene/._sans2017n000694.hdf
- data/polystyrene/sans2017n000695.hdf
- __MACOSX/data/polystyrene/._sans2017n000695.hdf
- data/polystyrene/sans2017n000696.hdf
- __MACOSX/data/polystyrene/._sans2017n000696.hdf
- data/polystyrene/sans2017n000697.hdf
- __MACOSX/data/polystyrene/._sans2017n000697.hdf
- data/polystyrene/sans2017n000698.hdf
- __MACOSX/data/polystyrene/._sans2017n000698.hdf
- data/polystyrene/sans2017n000699.hdf
- __MACOSX/data/polystyrene/._sans2017n000699.hdf
- data/polystyrene/sans2017n000700.hdf
- __MACOSX/data/polystyrene/._sans2017n000700.hdf
- data/polystyrene/sans2017n000701.hdf
- __MACOSX/data/polystyrene/._sans2017n000701.hdf
- data/polystyrene/sans2017n000702.hdf
- __MACOSX/data/polystyrene/._sans2017n000702.hdf
- data/polystyrene/sans2017n000703.hdf
- __MACOSX/data/polystyrene/._sans2017n000703.hdf
- data/polystyrene/sans2017n000704.hdf
- __MACOSX/data/polystyrene/._sans2017n000704.hdf
- data/polystyrene/sans2017n000705.hdf
- __MACOSX/data/polystyrene/._sans2017n000705.hdf
- data/polystyrene/sans2017n000706.hdf
- __MACOSX/data/polystyrene/._sans2017n000706.hdf
- data/polystyrene/sans2017n000707.hdf
- __MACOSX/data/polystyrene/._sans2017n000707.hdf
- data/polystyrene/sans2017n000708.hdf
- __MACOSX/data/polystyrene/._sans2017n000708.hdf
- data/polystyrene/sans2017n000709.hdf
- __MACOSX/data/polystyrene/._sans2017n000709.hdf
- data/polystyrene/sans2017n000710.hdf
- __MACOSX/data/polystyrene/._sans2017n000710.hdf
- data/polystyrene/sans2017n000711.hdf
- __MACOSX/data/polystyrene/._sans2017n000711.hdf
- data/polystyrene/sans2017n000712.hdf
- __MACOSX/data/polystyrene/._sans2017n000712.hdf
- data/polystyrene/sans2017n000713.hdf
- __MACOSX/data/polystyrene/._sans2017n000713.hdf
- data/polystyrene/sans2017n000714.hdf
- __MACOSX/data/polystyrene/._sans2017n000714.hdf
- data/polystyrene/sans2017n000715.hdf
- __MACOSX/data/polystyrene/._sans2017n000715.hdf
- data/polystyrene/sans2017n000716.hdf
- __MACOSX/data/polystyrene/._sans2017n000716.hdf
- data/polystyrene/sans2017n000717.hdf
- __MACOSX/data/polystyrene/._sans2017n000717.hdf
- data/polystyrene/sans2017n000718.hdf
- __MACOSX/data/polystyrene/._sans2017n000718.hdf
- data/polystyrene/sans2017n000719.hdf
- __MACOSX/data/polystyrene/._sans2017n000719.hdf
- data/polystyrene/sans2017n000720.hdf
- __MACOSX/data/polystyrene/._sans2017n000720.hdf
- data/polystyrene/sans2017n000721.hdf
- __MACOSX/data/polystyrene/._sans2017n000721.hdf
- data/polystyrene/sans2017n000722.hdf
- __MACOSX/data/polystyrene/._sans2017n000722.hdf
- data/polystyrene/sans2017n000723.hdf
- __MACOSX/data/polystyrene/._sans2017n000723.hdf
- data/polystyrene/sans2017n000724.hdf
- __MACOSX/data/polystyrene/._sans2017n000724.hdf
- data/polystyrene/sans2017n000725.hdf
- __MACOSX/data/polystyrene/._sans2017n000725.hdf
- data/polystyrene/sans2017n000726.hdf
- __MACOSX/data/polystyrene/._sans2017n000726.hdf
- data/polystyrene/sans2017n000727.hdf
- __MACOSX/data/polystyrene/._sans2017n000727.hdf
- data/polystyrene/sans2017n000728.hdf
- __MACOSX/data/polystyrene/._sans2017n000728.hdf
- data/polystyrene/sans2017n000729.hdf
- __MACOSX/data/polystyrene/._sans2017n000729.hdf
- data/polystyrene/sans2017n000730.hdf
- __MACOSX/data/polystyrene/._sans2017n000730.hdf
- data/polystyrene/sans2017n000731.hdf
- __MACOSX/data/polystyrene/._sans2017n000731.hdf
- data/polystyrene/sans2017n000732.hdf
- __MACOSX/data/polystyrene/._sans2017n000732.hdf
- data/polystyrene/sans2017n000733.hdf
- __MACOSX/data/polystyrene/._sans2017n000733.hdf
- data/polystyrene/sans2017n000734.hdf
- __MACOSX/data/polystyrene/._sans2017n000734.hdf
- data/polystyrene/sans2017n000735.hdf
- __MACOSX/data/polystyrene/._sans2017n000735.hdf
- data/polystyrene/sans2017n000736.hdf
- __MACOSX/data/polystyrene/._sans2017n000736.hdf
- data/polystyrene/sans2017n000737.hdf
- __MACOSX/data/polystyrene/._sans2017n000737.hdf
- data/polystyrene/sans2017n000738.hdf
- __MACOSX/data/polystyrene/._sans2017n000738.hdf
- data/polystyrene/sans2017n000739.hdf
- __MACOSX/data/polystyrene/._sans2017n000739.hdf
- data/polystyrene/sans2017n000740.hdf
- __MACOSX/data/polystyrene/._sans2017n000740.hdf
- data/polystyrene/sans2017n000741.hdf
- __MACOSX/data/polystyrene/._sans2017n000741.hdf
- data/polystyrene/sans2017n000742.hdf
- __MACOSX/data/polystyrene/._sans2017n000742.hdf
- data/polystyrene/sans2017n000743.hdf
- __MACOSX/data/polystyrene/._sans2017n000743.hdf
- data/polystyrene/sans2017n000744.hdf
- __MACOSX/data/polystyrene/._sans2017n000744.hdf
- data/polystyrene/sans2017n000745.hdf
- __MACOSX/data/polystyrene/._sans2017n000745.hdf
- data/polystyrene/sans2017n000746.hdf
- __MACOSX/data/polystyrene/._sans2017n000746.hdf
- data/polystyrene/sans2017n000747.hdf
- __MACOSX/data/polystyrene/._sans2017n000747.hdf
- data/polystyrene/sans2017n000748.hdf
- __MACOSX/data/polystyrene/._sans2017n000748.hdf
- data/polystyrene/sans2017n000749.hdf
- __MACOSX/data/polystyrene/._sans2017n000749.hdf
- data/polystyrene/sans2017n000750.hdf
- __MACOSX/data/polystyrene/._sans2017n000750.hdf
- data/polystyrene/sans2017n000751.hdf
- __MACOSX/data/polystyrene/._sans2017n000751.hdf
- data/polystyrene/sans2017n000752.hdf
- __MACOSX/data/polystyrene/._sans2017n000752.hdf
- data/polystyrene/sans2017n000753.hdf
- __MACOSX/data/polystyrene/._sans2017n000753.hdf
- data/polystyrene/sans2017n000754.hdf
- __MACOSX/data/polystyrene/._sans2017n000754.hdf
- data/polystyrene/sans2017n000755.hdf
- __MACOSX/data/polystyrene/._sans2017n000755.hdf
- data/polystyrene/sans2017n000756.hdf
- __MACOSX/data/polystyrene/._sans2017n000756.hdf
- data/polystyrene/sans2017n000757.hdf
- __MACOSX/data/polystyrene/._sans2017n000757.hdf
- data/polystyrene/sans2017n000758.hdf
- __MACOSX/data/polystyrene/._sans2017n000758.hdf
- data/polystyrene/sans2017n000759.hdf
- __MACOSX/data/polystyrene/._sans2017n000759.hdf
- data/polystyrene/sans2017n000760.hdf
- __MACOSX/data/polystyrene/._sans2017n000760.hdf
- data/polystyrene/sans2017n000761.hdf
- __MACOSX/data/polystyrene/._sans2017n000761.hdf
- data/polystyrene/sans2017n000763.hdf
- __MACOSX/data/polystyrene/._sans2017n000763.hdf
- data/polystyrene/sans2017n000764.hdf
- __MACOSX/data/polystyrene/._sans2017n000764.hdf
- data/polystyrene/sans2017n000765.hdf
- __MACOSX/data/polystyrene/._sans2017n000765.hdf
- data/polystyrene/sans2017n000766.hdf
- __MACOSX/data/polystyrene/._sans2017n000766.hdf
- data/polystyrene/sans2017n000767.hdf
- __MACOSX/data/polystyrene/._sans2017n000767.hdf
- data/polystyrene/sans2017n000768.hdf
- __MACOSX/data/polystyrene/._sans2017n000768.hdf
- data/polystyrene/sans2017n000769.hdf
- __MACOSX/data/polystyrene/._sans2017n000769.hdf
- data/polystyrene/sans2017n000770.hdf
- __MACOSX/data/polystyrene/._sans2017n000770.hdf
- data/polystyrene/sans2017n000771.hdf
- __MACOSX/data/polystyrene/._sans2017n000771.hdf
- data/polystyrene/sans2017n000772.hdf
- __MACOSX/data/polystyrene/._sans2017n000772.hdf
- data/polystyrene/sans2017n000773.hdf
- __MACOSX/data/polystyrene/._sans2017n000773.hdf
- data/polystyrene/sans2017n000774.hdf
- __MACOSX/data/polystyrene/._sans2017n000774.hdf
- data/polystyrene/sans2017n000775.hdf
- __MACOSX/data/polystyrene/._sans2017n000775.hdf
- data/polystyrene/sans2017n000776.hdf
- __MACOSX/data/polystyrene/._sans2017n000776.hdf
- data/polystyrene/sans2017n000777.hdf
- __MACOSX/data/polystyrene/._sans2017n000777.hdf
- data/polystyrene/sans2017n000778.hdf
- __MACOSX/data/polystyrene/._sans2017n000778.hdf
- data/polystyrene/sans2017n000779.hdf
- __MACOSX/data/polystyrene/._sans2017n000779.hdf
- data/polystyrene/sans2017n000780.hdf
- __MACOSX/data/polystyrene/._sans2017n000780.hdf
- data/polystyrene/sans2017n000781.hdf
- __MACOSX/data/polystyrene/._sans2017n000781.hdf
- data/polystyrene/sans2017n000782.hdf
- __MACOSX/data/polystyrene/._sans2017n000782.hdf
- data/polystyrene/sans2017n000783.hdf
- __MACOSX/data/polystyrene/._sans2017n000783.hdf
- data/polystyrene/sans2017n000784.hdf
- __MACOSX/data/polystyrene/._sans2017n000784.hdf
- data/polystyrene/sans2017n000785.hdf
- __MACOSX/data/polystyrene/._sans2017n000785.hdf
- data/polystyrene/sans2017n000786.hdf
- __MACOSX/data/polystyrene/._sans2017n000786.hdf
- data/polystyrene/sans2017n000787.hdf
- __MACOSX/data/polystyrene/._sans2017n000787.hdf
- data/polystyrene/sans2017n000788.hdf
- __MACOSX/data/polystyrene/._sans2017n000788.hdf
- data/polystyrene/sans2017n000789.hdf
- __MACOSX/data/polystyrene/._sans2017n000789.hdf
- data/polystyrene/sans2017n000790.hdf
- __MACOSX/data/polystyrene/._sans2017n000790.hdf
- data/polystyrene/sans2017n000791.hdf
- __MACOSX/data/polystyrene/._sans2017n000791.hdf
- data/polystyrene/sans2017n000792.hdf
- __MACOSX/data/polystyrene/._sans2017n000792.hdf
- data/polystyrene/sans2017n000793.hdf
- __MACOSX/data/polystyrene/._sans2017n000793.hdf
- data/polystyrene/sans2017n000794.hdf
- __MACOSX/data/polystyrene/._sans2017n000794.hdf
- data/polystyrene/sans2017n000795.hdf
- __MACOSX/data/polystyrene/._sans2017n000795.hdf
- data/polystyrene/sans2017n000796.hdf
- __MACOSX/data/polystyrene/._sans2017n000796.hdf
- data/polystyrene/sans2017n000797.hdf
- __MACOSX/data/polystyrene/._sans2017n000797.hdf
- data/polystyrene/sans2017n000798.hdf
- __MACOSX/data/polystyrene/._sans2017n000798.hdf
- data/polystyrene/sans2017n000799.hdf
- __MACOSX/data/polystyrene/._sans2017n000799.hdf
- data/polystyrene/sans2017n000800.hdf
- __MACOSX/data/polystyrene/._sans2017n000800.hdf
- data/polystyrene/sans2017n000801.hdf
- __MACOSX/data/polystyrene/._sans2017n000801.hdf
- data/polystyrene/sans2017n000802.hdf
- __MACOSX/data/polystyrene/._sans2017n000802.hdf
- data/polystyrene/sans2017n000803.hdf
- __MACOSX/data/polystyrene/._sans2017n000803.hdf
- data/polystyrene/sans2017n000804.hdf
- __MACOSX/data/polystyrene/._sans2017n000804.hdf
- data/polystyrene/sans2017n000805.hdf
- __MACOSX/data/polystyrene/._sans2017n000805.hdf
- data/polystyrene/sans2017n000806.hdf
- __MACOSX/data/polystyrene/._sans2017n000806.hdf
- data/polystyrene/sans2017n000807.hdf
- __MACOSX/data/polystyrene/._sans2017n000807.hdf
- data/polystyrene/sans2017n000808.hdf
- __MACOSX/data/polystyrene/._sans2017n000808.hdf
- data/polystyrene/sans2017n000809.hdf
[truncated: 1,909 more entries]
