# Supplementary material for: Accelerating small-angle scattering experiments on anisotropic samples using kernel density estimation
Source: Sci Rep. 2019 Feb 6;9:1526. doi: 10.1038/s41598-018-37345-5 (PMC6365512; doi:10.1038/s41598-018-37345-5)
Supplement: Supplementary file 2 — Figure S1 [file 41598_2018_37345_MOESM2_ESM.ipynb]

# %% [markdown]
<h1>Table of Contents<span class="tocSkip"></span></h1>
<div class="toc" style="margin-top: 1em;"><ul class="toc-item"><li><span><a href="#Introduction" data-toc-modified-id="Introduction-1"><span class="toc-item-num">1&nbsp;&nbsp;</span>Introduction</a></span><ul class="toc-item"><li><span><a href="#What-this-notebook-does" data-toc-modified-id="What-this-notebook-does-1.1"><span class="toc-item-num">1.1&nbsp;&nbsp;</span>What this notebook does</a></span></li><li><span><a href="#How-to-use-this-notebook" data-toc-modified-id="How-to-use-this-notebook-1.2"><span class="toc-item-num">1.2&nbsp;&nbsp;</span>How to use this notebook</a></span></li><li><span><a href="#Notes" data-toc-modified-id="Notes-1.3"><span class="toc-item-num">1.3&nbsp;&nbsp;</span>Notes</a></span></li></ul></li><li><span><a href="#Preparations" data-toc-modified-id="Preparations-2"><span class="toc-item-num">2&nbsp;&nbsp;</span>Preparations</a></span><ul class="toc-item"><li><span><a href="#Importing-libraries" data-toc-modified-id="Importing-libraries-2.1"><span class="toc-item-num">2.1&nbsp;&nbsp;</span>Importing libraries</a></span></li><li><span><a href="#Defining-functions" data-toc-modified-id="Defining-functions-2.2"><span class="toc-item-num">2.2&nbsp;&nbsp;</span>Defining functions</a></span></li><li><span><a href="#Making-a-scan-list-as-pandas.DataFrame" data-toc-modified-id="Making-a-scan-list-as-pandas.DataFrame-2.3"><span class="toc-item-num">2.3&nbsp;&nbsp;</span>Making a scan list as pandas.DataFrame</a></span></li><li><span><a href="#Grouping-and-keys" data-toc-modified-id="Grouping-and-keys-2.4"><span class="toc-item-num">2.4&nbsp;&nbsp;</span>Grouping and keys</a></span></li><li><span><a href="#Making-numpy-binary-files-(.npy)" data-toc-modified-id="Making-numpy-binary-files-(.npy)-2.5"><span class="toc-item-num">2.5&nbsp;&nbsp;</span>Making numpy binary files (.npy)</a></span></li></ul></li><li><span><a href="#Statistics-of-the-datasets" data-toc-modified-id="Statistics-of-the-datasets-3"><span class="toc-item-num">3&nbsp;&nbsp;</span>Statistics of the datasets</a></span><ul class="toc-item"><li><span><a href="#Measurement-time" data-toc-modified-id="Measurement-time-3.1"><span class="toc-item-num">3.1&nbsp;&nbsp;</span>Measurement time</a></span></li><li><span><a href="#Total-counts-of-each-short-scans" data-toc-modified-id="Total-counts-of-each-short-scans-3.2"><span class="toc-item-num">3.2&nbsp;&nbsp;</span>Total counts of each short scans</a></span></li><li><span><a href="#Histogram-of-pixel-intensity" data-toc-modified-id="Histogram-of-pixel-intensity-3.3"><span class="toc-item-num">3.3&nbsp;&nbsp;</span>Histogram of pixel intensity</a></span></li></ul></li><li><span><a href="#Reproducing-figures-in-the-publication" data-toc-modified-id="Reproducing-figures-in-the-publication-4"><span class="toc-item-num">4&nbsp;&nbsp;</span>Reproducing figures in the publication</a></span><ul class="toc-item"><li><span><a href="#Figure-settings" data-toc-modified-id="Figure-settings-4.1"><span class="toc-item-num">4.1&nbsp;&nbsp;</span>Figure settings</a></span></li><li><span><a href="#Gaussian-Kernel" data-toc-modified-id="Gaussian-Kernel-4.2"><span class="toc-item-num">4.2&nbsp;&nbsp;</span>Gaussian Kernel</a></span></li><li><span><a href="#Fig.1-(not-whole-figure)-Raw-short-scans" data-toc-modified-id="Fig.1-(not-whole-figure)-Raw-short-scans-4.3"><span class="toc-item-num">4.3&nbsp;&nbsp;</span>Fig.1 (not whole figure) Raw short scans</a></span></li><li><span><a href="#Fig.2-2D-plots" data-toc-modified-id="Fig.2-2D-plots-4.4"><span class="toc-item-num">4.4&nbsp;&nbsp;</span>Fig.2 2D plots</a></span></li><li><span><a href="#Fig.3-Euclid-distance,-KL-divergence-using-2D-plots" data-toc-modified-id="Fig.3-Euclid-distance,-KL-divergence-using-2D-plots-4.5"><span class="toc-item-num">4.5&nbsp;&nbsp;</span>Fig.3 Euclid distance, KL divergence using 2D plots</a></span></li><li><span><a href="#Fig.4-Pixel-wise-scatter-plot" data-toc-modified-id="Fig.4-Pixel-wise-scatter-plot-4.6"><span class="toc-item-num">4.6&nbsp;&nbsp;</span>Fig.4 Pixel-wise scatter plot</a></span></li><li><span><a href="#Fig.5-Statistics-for-iso-Q-rings" data-toc-modified-id="Fig.5-Statistics-for-iso-Q-rings-4.7"><span class="toc-item-num">4.7&nbsp;&nbsp;</span>Fig.5 Statistics for iso-Q rings</a></span></li><li><span><a href="#Fig.6-radial&amp;sector-average" data-toc-modified-id="Fig.6-radial&amp;sector-average-4.8"><span class="toc-item-num">4.8&nbsp;&nbsp;</span>Fig.6 radial&amp;sector average</a></span></li><li><span><a href="#Fig.7-center-angle-dependence" data-toc-modified-id="Fig.7-center-angle-dependence-4.9"><span class="toc-item-num">4.9&nbsp;&nbsp;</span>Fig.7 center angle dependence</a></span></li></ul></li></ul></div>

# %% [markdown]
# Introduction

# %% [markdown]
## What this notebook does

# %% [markdown]
This notebook lets you reproduce figures in the publication by K. Saito et al from the same datasets that the authors used. It also shows how easy to apply kernel density estimation (smoothing) to experimetal data.

# %% [markdown]
## How to use this notebook

# %% [markdown]
- Unzip data.zip to the folder where this notebook is.
- Install packages if needed (see section 2.1 for details).
 - Anaconda will solve most of the problems regarding packages.
- Run cells sequentially starting from section 2.1.

# %% [markdown]
## Notes
- 'figs' and 'npy' folders will be created in section 2.4 and 4. (search "mkdir" in this notebook)
- Some cells use [f-string](https://docs.python.org/3/reference/lexical_analysis.html#f-strings) introduced in Python 3.6. If you use older Python, use lines with `format` method following lines with f-string.
- Followings are the environment of the author of this notebook (KS). You can check your own in section 2.1.
```
Python 3.6.1 |Anaconda custom (64-bit)| (default, May 11 2017, 13:04:09) 
[GCC 4.2.1 Compatible Apple LLVM 6.0 (clang-600.0.57)]
numpy version: 1.13.1
pandas version: 0.23.0
h5py version: 2.7.1
pyFAI date: 0.15.0
matplotlib version: 2.2.2
```

- Smoothing part is at a line in section 2.4 (`conv[i] = convolve(raw[i], Gaussian2DKernel(x_stddev=1))`)
- `convole` and `Gaussian2DKernel` are from `astropy.convolution` (see 2.1)

# %% [markdown]
# Preparations

# %% [markdown]
## Importing libraries
- `pathlib` is a standard library for Python 3.4 or above. 
- Other libraries except `pyFAI` are included in the latest Anaconda distribution.
- If not installed, `conda install -c conda-forge ***` or `pip install ***` will work.
- `pyFAI` also can be installed via `conda install -c conda-forge pyfai` or `pip install pyfai`

# %% [code]
# 'magic word' for Jupyter notebook to show inline plots without commands.
%matplotlib inline

# For Python >3.4, pathlib.Path is recommended for file path handling
# instead of conventional ways using os.path&glob.glob.
from pathlib import Path

# Musts for scientific data analysis
import numpy as np
import pandas as pd
import matplotlib.pyplot as plt

# For loading HDF files
import h5py

# Kernel density estimation (smoothing)
from astropy.convolution import convolve, Gaussian2DKernel

# Azimuthal integration (radial/sector averaging)
# This may raise a warning about OpenCL for MacOS, but you can ignore it.
# The warning is only raised for the first run of this cell.
import pyFAI

# For tweaking plots
from matplotlib.colors import LogNorm
from matplotlib.ticker import MultipleLocator, AutoMinorLocator, FixedLocator
from matplotlib.patches import Rectangle, Wedge, Polygon#, Circle
from matplotlib.collections import PatchCollection
from mpl_toolkits.axes_grid1.inset_locator import inset_axes

# Pixel intensity histogram
from matplotlib.cm import ScalarMappable, viridis
from matplotlib.colors import Normalize
import scipy.special

# Progress bar tool for long loops.
from tqdm import tqdm

# %% [markdown]
These are versions I used on my computer.

```
Python 3.6.5 | packaged by conda-forge | (default, Apr  6 2018, 13:44:09) 
[GCC 4.2.1 Compatible Apple LLVM 6.1.0 (clang-602.0.53)]
numpy version: 1.15.4
pandas version: 0.23.0
h5py version: 2.8.0
pyFAI date: 0.15.0
matplotlib version: 3.0.2
```

# %% [code]
# Checking versions of Python and imported libraries on your computer.
import sys
from matplotlib import __version__ as mplv

print('Python '+sys.version)
print('numpy version:',np.__version__)
print('pandas version:',pd.__version__)
print('h5py version:',h5py.__version__)
print('pyFAI date:',pyFAI.version)
print('matplotlib version:', mplv)

# %% [markdown]
## Defining functions

# %% [markdown]
- L2 (Euclidean) distance $||X_{est}-X_{true}||/||X_{true}||$
- Kullbuck-Leibler divergence $\sum P_{true} \log(P_{true}/Q_{est})$
 - $P_{true}=X_{true}/\sum X_{true}$
 - $Q_{est}=X_{est}/\sum X_{est}$
 - $P$ and $Q$ should be normalized to 1 so that KL divergence is non-negative.

# %% [code]
def x2q(x, wv, dist, pixelsize):
    '''
    Calculate q value from the beam center in nm
    
    x: pixel position from the beam center
    wv: wavelength in nm
    pixelsize: in m
    dist: sample-detector distance in m
    '''   
    return 4*np.pi/wv*np.sin(np.arctan(pixelsize*x/dist)/2)

def ReadDataFromHDF(hdfpath):
    '''
    Read count data from a HDF file generaged at SANS-I, PSI.
    Output: 2D numpy array
    
    A path to the count data within HDF data structure should be examined for each instrument.
    '''
    with h5py.File(hdfpath,'r') as f:
        data = f['entry1/SANS/detector/counts'][()].astype('float')
        
    return data

def TweekCbarMinorTickLog(cbar):
    '''
    Tailor-made function for tweaking minor ticks in log-scale colorbar
    '''
    ticks = cbar.get_ticks()
    mjticks = np.power(10., np.unique(np.log10(ticks).astype(int)))
    allticks = cbar.ax.xaxis.get_majorticklocs()
    cbar.set_ticks(mjticks)
    cbar.ax.xaxis.set_minor_locator(FixedLocator(allticks))
    cbar.ax.xaxis.set_ticks_position('top')
    cbar.update_ticks()
    
def AdjustCbarWidth(cbar, ax, tick_params):
    '''
    Tailor-made function to fit the colorbar width with the image.
    '''
    fig.canvas.draw() # This lets ax.get_position to get the latest values after ax.imshow.
    axpos = ax.get_position()
    caxpos = cbar.ax.get_position()
    cbar.ax.set_position([axpos.x0, caxpos.y0, axpos.width, caxpos.height])
    cbar.ax.tick_params(axis='x', which='major', length=3)
    cbar.ax.tick_params(**tick_params)

def L2(est, ans, percent=False, weights=None, mask=None):
    if mask is not None:
        est = est[mask]
        ans = ans[mask]
        
    if weights is None or weights is False:
        weights = np.ones_like(ans)
    else:
        if mask is not None:
            weights = weights[mask]

    roi = np.nonzero(ans)
    
    if percent:
        return 100*np.linalg.norm((weights*(est - ans))[roi])/np.linalg.norm((weights*ans)[roi])
    else:
        return np.linalg.norm((weights*(est - ans))[roi])
    
def KL(est, ans, mask=None):
    if mask is None:
        p, q = ans, est
    else:
        p, q = ans[mask], est[mask]
        
    p /= p.sum()
    q /= q.sum()
    roi = np.nonzero(p)
    return np.sum(p[roi]*np.log(p[roi]/q[roi]))

def MakeBeamStopMask(shape, xlim, ylim, masked=1, unmasked=None):
    '''
    shape: a tuple of a shape
    xlim, ylim: tuples of (min, max) eg.)data[ymin:ymax+1, xmin:xmax+1]
    masked, unmasked: values for invalid/valid pixels. Defaults are 1 (masked) and 0 (unmasked).
    '''
    mask = np.zeros(shape)
    mask[ylim[0]:ylim[1]+1, xlim[0]:xlim[1]+1] = masked
    if not unmasked is None:
        mask[~(mask==masked)] = unmasked
    return mask

# %% [markdown]
## Making a scan list as pandas.DataFrame
- `padas.DataFrame` is useful for managing multiple experiments.
- Here, we create a `DataFrame` containing experimental conditions extracted from HDF files.
- One has to examine the contents of HDF files and determine which information to extract in advance.

# %% [code]
# List of paths to hdf files
hdfpaths = sorted(Path('./data').glob('*/*.hdf'))
print('No. of HDF files:', len(hdfpaths))

# %% [code]
# Header information extracted from HDF files.
# Keys are for column names of DataFrame and values are paths in HDF files.
datasets = {'lambda':'entry1/SANS/Dornier-VS/lambda', # wavelength in nm
            'att':'entry1/SANS/attenuator/selection', # number of attenuator
            'bsx':'entry1/SANS/beam_stop/x_position', # beamstop motor position (x)
            'bsy':'entry1/SANS/beam_stop/y_position', # beamstop motor position (y)
            'coll':'entry1/SANS/collimator/length', # collimator
            'bcx':'entry1/SANS/detector/beam_center_x', # calculated beamcenter pixel position (x)
            'bcy':'entry1/SANS/detector/beam_center_y', #  calculated beamcenter pixel position (y)
            'time':'entry1/SANS/detector/counting_time', # measurement time in sec
            # It is possible to store 'counts' (2D array) in a DataFrame.
            # But in this notebook, we load 2D arrays from numpy binary files.
            'total counts':'entry1/SANS/detector/counts', # total counts calculated from 2D array
            'SD':'entry1/SANS/detector/x_position', # sample distance from the detector in mm
            'mon1':'entry1/SANS/monitor1/counts', # monitor 1
            'mon2':'entry1/SANS/monitor2/counts', # monitor 2
            'comment':'entry1/comment', # comment for the experiment
            'start_time':'entry1/start_time', # start time
            'end_time':'entry1/end_time', # end time
            'sample_name':'entry1/sample/name', # sample name
            'sample_z':'entry1/sample/z_position' # vertical position of the sample table
           }


# %% [markdown]
If `df.h5` has not been created and `else` block is executed, `PerfomanceWarning` may be raised. You can ignore it because it's just a warning, not an error.

# %% [code]
# ~30 sec for 1100 files
# Saving DataFrame as an HDF file is recommended.
if Path('df.h5').exists():
    # Load HDF file if exists
    df = pd.read_hdf('df.h5', 'df')

else:
    header = {'path':hdfpaths} # other information will be stored in the following part.

    for hdfpath in tqdm(hdfpaths):
        with h5py.File(hdfpath,'r') as f:
            for colname, dataset in datasets.items():
                # first loop
                if not colname in header :
                    # make dict item of a list with one value.
                    # f[dataset].value always gives np.ndrarray.
                    # Strings or a scalar number is stored in one-element ndarray with dimension (1, )
                    if colname == 'total counts':
                        header[colname] = [f[dataset].value.sum()]
                    elif colname == 'counts':
                        header[colname] = [f[dataset].value]
                    else:
                        # First, try decoding byte strings and put it in a list.
                        # If it's not strings, convert np.ndarray to list.
                        try:
                            header[colname] = [f[dataset].value[0].decode('utf-8')]
                        except AttributeError: # other data types (int, float)
                            header[colname] = list(f[dataset].value)
                        except KeyError: # if colname does not exist in HDF file
                            header[colname] = [np.nan]

                else :
                    # append an element in a list.
                    if colname == 'total counts':
                        header[colname].append(f[dataset].value.sum())
                    elif colname == 'counts':
                        header[colname].append(f[dataset].value)
                    else:
                        try: # string
                            header[colname].append(f[dataset].value[0].decode('utf-8'))
                        except AttributeError: # other data types (int, float)
                            header[colname].append(f[dataset].value[0])
                        except KeyError: # if colname does not exist in HDF file
                            header[colname].append(np.nan)

    df = pd.DataFrame(header)
    df.to_hdf('df.h5', 'df')
    
print('No. of rows in df: {}'.format(len(df)))

# %% [code]
# Check the first five rows whether conditions are extracted properly. 
df.head()

# %% [markdown]
Some columns need preprocessing.
1. Round `SD` and `lambda` showing negligible fluctuations using `apply` method of `DataFrame`. This is important because we use both columns for grouping later.
1. Remove unnecessary white spaces in `comment` column.
1. Convert format of `start_time` and `end_time` from `string` to `datetime`.

# %% [code]
df['SD'] = df['SD'].apply(np.around, args=(-1, None)).astype('int')
df['lambda'] = df['lambda'].apply(np.around, args=(2, None))
df['comment'] = df['comment'].str.replace('\s+', '')
df['start_time'] = pd.to_datetime(df['start_time'])
df['end_time'] = pd.to_datetime(df['end_time'])

# %% [code]
# Check the results of preprocessing
# See 'lambda', 'SD', and 'comment' columns
df.head()

# %% [code]
# Number of scans for each condition
grouped = df.groupby(['sample_name', 'lambda', 'SD'])
grouped.size()

# %% [markdown]
## Grouping and keys
- Grouped DataFrame: `grouped_poly, grouped_silica`
- Keys for groups of interest: `keys_poly, keys_silica`

# %% [code]
# Polystyrene (not shown in the original article)
# filering polystyrene scans, defining keys (not used in the publication)
grouped_poly = df[df.sample_name.str.contains('polystyrene')].groupby(['sample_name', 'lambda', 'SD'])

print('Group sizes')
print(grouped_poly.size()) # returns empty Series if key contains NaN.

print('\nKeys')
for key in grouped_poly.groups.keys():
    print(key)

size = 128
# keys of interest in preferable order.
# each key has 100 scans
# different particle radius, same concentration
keys_poly = [('polystyrene_50nm_0.5', 0.6, 6000),
             ('polystyrene_50nm_0.5', 0.6, 18000),
             ('polystyrene_220nm_0.5', 1.7, 6000),
             ('polystyrene_220nm_0.5', 1.7, 18000)]
#         ('polystyrene_10um_0.5', 1.7, 18000)]　# Failed measurement

# beamstop masks
masks_poly = {keys_poly[0]:MakeBeamStopMask((size, size), (54, 66), (58, 69), masked=1, unmasked=None),
              keys_poly[1]:MakeBeamStopMask((size, size), (54, 66), (57, 68), masked=1, unmasked=None),
              keys_poly[2]:MakeBeamStopMask((size, size), (54, 66), (56, 67), masked=1, unmasked=None),
              keys_poly[3]:MakeBeamStopMask((size, size), (54, 66), (50, 61), masked=1, unmasked=None)}

# %% [code]
# Silica (Only limited data are shown in the original article)
# filering silica scans, defining keys (only last two keys are shown in the publication)
grouped_silica = df[df.sample_name.str.contains('silica')].groupby(['sample_name', 'lambda', 'SD'])

print('Group sizes')
print(grouped_silica.size()) # returns empty Series if key contains NaN.

print('\nKeys')
for key in grouped_silica.groups.keys():
    print(key)

size = 128
# keys of interest in preferable order.
# each key has 100 scans
# same particle radius, different concentration
keys_silica = [('silica_0.5', 0.6, 6000),
               ('silica_0.5', 0.6, 18000),
               ('silica_5', 0.6, 6000),
               ('silica_5', 0.6, 18000),
               ('silica_36', 0.6, 6000),
               ('silica_36', 0.6, 18000)]

masks_silica = {keys_silica[0]:MakeBeamStopMask((size, size), (54, 66), (58, 69), masked=1, unmasked=None),
                keys_silica[1]:MakeBeamStopMask((size, size), (54, 66), (57, 68), masked=1, unmasked=None),
                keys_silica[2]:MakeBeamStopMask((size, size), (54, 66), (58, 69), masked=1, unmasked=None),
                keys_silica[3]:MakeBeamStopMask((size, size), (54, 66), (57, 68), masked=1, unmasked=None),
                keys_silica[4]:MakeBeamStopMask((size, size), (54, 66), (58, 69), masked=1, unmasked=None),
                keys_silica[5]:MakeBeamStopMask((size, size), (54, 66), (57, 68), masked=1, unmasked=None)}

# %% [markdown]
## Making numpy binary files (.npy)

# %% [markdown]
- Loading numpy array from 1100 HDF files is time-consuming.
- Loadig them from binary files (\*.npy) saves some time.
- Two binary files (raw and convolved) each containing a 3D numpy array of 100x128x128
- Each short scan is convolved and stored as a slice of 128x128 numpy array in an npy file.
- Convolution after and before summation or averaging give same results because it is linear calculation.
- Beamstop is masked to minimize data deterioration by convolution at the lowest Q.
- _N_ min smoothed SANS intensity is a sum of First _N_ slices of the convoluted array.

# %% [code]
grouped = df.groupby(['sample_name', 'lambda', 'SD'])
size = 128

# Make numpy binary files if they don't exist yet.
if not Path('npy').exists():
    Path('npy').mkdir()

    for key in keys_poly+keys_silica:
        print(key)
        gr = grouped.get_group(key)
        sample, wv, SD = key
        raw = np.zeros((len(gr), size, size))
        conv = np.zeros((len(gr), size, size))
        mask = masks_poly[key] if 'poly' in sample else masks_silica[key]

        for i, row in enumerate(gr.itertuples()):
            raw[i] = ReadDataFromHDF(row.path)
#             conv[i] = convolve(raw[i], Gaussian2DKernel(x_stddev=1)) # without mask
            conv[i] = convolve(raw[i], Gaussian2DKernel(x_stddev=1), nan_treatment='interpolate', mask=mask, fill_value=0)
        np.save('npy/{}_{}nm_{:.0f}m_raw.npy'.format(sample, wv, SD/1000), raw)
        np.save('npy/{}_{}nm_{:.0f}m_conv.npy'.format(sample, wv, SD/1000), conv)

# %% [markdown]
# Statistics of the datasets

# %% [markdown]
## Measurement time

# %% [markdown]
Some measurements took long time due to occasional beam dump. This does not affect uniformity of short scans because we used monitor counts to control measurment length.

# %% [code]
grouped = df.groupby(['sample_name', 'lambda', 'SD'])

ncol = int(np.floor(len(grouped.groups.keys())/2))
fig, axes = plt.subplots(2, ncol, figsize=(4*ncol, 3*2))
fig.suptitle('Measurement time (sec)', y=1.05)
fig.subplots_adjust(hspace=0.6, wspace=0.3)

for (key, gr), ax in zip(grouped, axes.ravel()):
    gr.plot(y='time', ax=ax, legend=False)
    ax.axhline(gr['time'].median(), c='C1')
    ax.set_title(f'{key[0]}\n{key[1]:.0f}nm, {key[2]/1000:.0f}kmon')
#     ax.set_title('{}\n{:.0f}nm, {:.0f}kmon'.format(key[0], key[1], key[2]/1000))
    ax.set_xlabel('scan number')
    ax.set_ylabel('time (sec)')

# %% [markdown]
## Total counts of each short scans

# %% [code]
ncol = int(np.floor(len(grouped.groups.keys())/2))
fig, axes = plt.subplots(2, ncol, figsize=(4*ncol, 3*2))
fig.suptitle('Total counts of each short scan', y=1.05)
fig.subplots_adjust(hspace=0.6, wspace=0.4)

for (key, gr), ax in zip(grouped, axes.ravel()):
    gr.plot(y='total counts', ax=ax, legend=False)
    ax.set_title(f'{key[0]}\n{key[1]:.0f}nm, {key[2]/1000:.0f}kmon')
#     ax.set_title('{}\n{:.0f}nm, {:.0f}kmon'.format(key[0], key[1], key[2]/1000))
    ax.set_xlabel('scan number')
    ax.set_ylabel('total counts')


# %% [code]
ncol = int(np.floor(len(grouped.groups.keys())/2))
fig, axes = plt.subplots(2, ncol, figsize=(4*ncol, 3*2))
fig.suptitle('Histogram of total counts', y=1.05)

for (key, gr), ax in zip(grouped, axes.ravel()):
    gr.hist(column='total counts', bins=15, ax=ax)
    ax.set_title(f'{key[0]}\n{key[1]:.0f}nm, {key[2]/1000:.0f}kmon')
    #     ax.set_title('{}\n{:.0f}nm, {:.0f}kmon'.format(key[0], key[1], key[2]/1000))
    ax.set_xlabel('scan number')
    ax.set_ylabel('total counts')

fig.subplots_adjust(hspace=0.5) # somehow this line only works after making histograms via DataFrame.hist method.


# %% [markdown]
## Histogram of pixel intensity

# %% [markdown]
Just for fun. Might be interesting for educational use.
Only one example is shown. 100 count values of each pixel are following Poisson distribution (red curve).

# %% [code]
fig, axes = plt.subplots(21, 21, figsize=(10, 10), subplot_kw=dict(frameon=False))
axes = np.flipud(axes)


def Poisson(x, mean):
    return mean**x*np.exp(-mean)/scipy.special.factorial(x)

# Example
key = ('silica_5', 0.6, 6000)

# Uncomment below if you use a for loop with grouped.groups.keys()
# for ax in axes.ravel():
#     ax.patches = []
#     ax.lines = []
#     ax.texts = []
#     ax.relim()

# roi set to 21x21 pixels
roi_hw = 10 # half width
bc = (60, 55) if key[1]==1.7 and key[2]==18000 else (60, 62) # (x, y) in imshow
roiX, roiY = np.meshgrid(range(bc[0]-roi_hw, bc[0]+roi_hw+1),
                         range(bc[1]-roi_hw, bc[1]+roi_hw+1))
# beamstop mask
maskx = (54, 66+1) # will be used in range(), thus the end value needs to be incremented.
masky = (58, 69+1) if key[2] == 6000 else (57, 68+1)
maskX, maskY = np.meshgrid(range(*maskx), range(*masky))
roi_True = ~(np.isin(roiX, maskX) & np.isin(roiY, maskY))
roiX, roiY = roiX[roi_True], roiY[roi_True]

sample, wv, SD = key
filename_body = '{}_{}nm_{:.0f}m'.format(sample, wv, SD/1000)
raw = np.load('npy/'+filename_body+'_raw.npy')[:, roiY, roiX] # this gives (100, len(roiX or roiY)) array
fig.suptitle(key, y=0.95)
pixelmeans = raw.mean(axis=0)
scalarmap = ScalarMappable(norm=Normalize(vmin=pixelmeans.min(), vmax=pixelmeans.max()), cmap=viridis)

for ax in axes[~roi_True].ravel():
    ax.set_visible(False)

for pixel, ax, pixelmean, x, y in zip(raw.T, axes[roi_True].ravel(), pixelmeans, roiX, roiY):
    ax.set_visible(True)
    pixel = pixel.reshape(len(raw))
    binedge = np.linspace(pixel.min(), pixel.max()+1, int(pixel.max()-pixel.min()+2)) - 0.5
    ax.tick_params(axis='both', left=False, bottom=False, labelleft=False, labelbottom=False)
    ax.axvline(pixelmean, color='r', lw=1)
    n, bins, patches = ax.hist(pixel, bins=binedge, ec='none', fc=scalarmap.to_rgba(pixelmean))
    ax.plot(binedge[1:]-0.5, n.sum()*Poisson(binedge[1:]-0.5, pixelmean), color='r', lw=1)

fig.savefig('figs/'+filename_body+'_histogram_100scans.png', bbox_inches='tight')

# %% [markdown]
# Reproducing figures in the publication

# %% [markdown]
## Figure settings

# %% [code]
#### common settings for all figures ####
# path to figs folder
# figdir = Path.home()/'path/to/figures'
figdir = 'figs'

if not Path(figdir).exists():
    Path(figdir).mkdir()

# font settings
# matplotlib.font_manager._rebuild()
plt.rcParams['font.family'] = 'Helvetica' # This might not work as expected in your enviroment.
plt.rcParams['font.size'] = 9
plt.rcParams['axes.titlesize'] = 9
plt.rcParams['legend.fontsize'] = 9
plt.rcParams['xtick.labelsize'] = 9
plt.rcParams['ytick.labelsize'] = 9
plt.rcParams['xtick.direction'] = 'in'
plt.rcParams['ytick.direction'] = 'in'
plt.rcParams['lines.markersize'] = 1.5
plt.rcParams['lines.markeredgewidth'] = 0.5
plt.rcParams['lines.linewidth'] = 1

# common pyFAI parameters
rbin, azbin = 64, 360 # rbin
pixelsize = 0.0075 # in m for SANS-I
detector = pyFAI.detectors.Detector(pixel1=pixelsize, pixel2=pixelsize)

# %% [markdown]
## Gaussian Kernel

# %% [code]
# 9x9 2D Gaussian kernel (normalized)
# not used in the publication
gaussian_2D_kernel = Gaussian2DKernel(x_stddev=1)
fig, ax = plt.subplots(figsize=(2.5, 2))
img = ax.imshow(gaussian_2D_kernel, interpolation='none', origin='lower', cmap=plt.get_cmap('viridis'))
cbar = fig.colorbar(img)
cbar.ax.tick_params(direction='out')
ax.tick_params(bottom=False, left=False, labelbottom=False, labelleft=False)
ax.xaxis.set_major_locator(MultipleLocator(1))
ax.yaxis.set_major_locator(MultipleLocator(1))
ax.set_title('smoothing kernel')
fig.savefig(f'{figdir}/GaussianKernel2D.png', dpi=300, bbox_inches='tight')
# fig.savefig('{}/GaussianKernel2D.png'.format(figdir), dpi=300, bbox_inches='tight')

# %% [markdown]
## Fig.1 (not whole figure) Raw short scans

# %% [code]
key = keys_silica[-1]
sample, wv, SD = key
filename_body = '{}_{}nm_{:.0f}m'.format(sample, wv, SD/1000)
raw = np.load('npy/'+filename_body+'_raw.npy')
fig, ax = plt.subplots(figsize=(2,2))
ax.tick_params(bottom=False, left=False, labelbottom=False, labelleft=False)
# [spine.set_visible(False) for spine in ax.spines.values()]
# ax.set_axis_off()
for i in range(5):
    ax.images = []
    single = raw[i]
    ax.imshow(single, origin='lower', norm=LogNorm())
    fig.savefig(f'{figdir}/Fig1_silica_raw_{i}.png', dpi=200, bbox_inches='tight')
#     fig.savefig('{}/Fig1_silica_raw_{}.png'.format(figdir, i), dpi=200, bbox_inches='tight')    

# %% [markdown]
## Fig.2 2D plots

# %% [code]
# 2D raw, KDE
scanlengths = [0, 9, 49, 99]
key = keys_silica[-1] # only one silica sample
fig, axes = plt.subplots(2, len(scanlengths), figsize=(7, 4))
fig.subplots_adjust(wspace=0.1)
sample, wv, SD = key

cmap = plt.get_cmap()
cmap.set_bad(color='w')

filename_body = '{}_{}nm_{:.0f}m'.format(sample, wv, SD/1000)
raw = np.load('npy/'+filename_body+'_raw.npy')
conv = np.load('npy/'+filename_body+'_conv.npy')
mask = masks_silica[key]
masked = mask==1

text_params = dict(fontsize=8, ha='right', va='top', 
                   bbox={'edgecolor':'none', 'facecolor':'white', 'alpha':0.9, 'pad':1})
tick_params = dict(bottom=False, left=False, labelbottom=False, labelleft=False)
tick_params_cbar = dict(bottom=False, top=True, labelbottom=False, labeltop=True, labelsize=7, pad=1, which='both', direction='out')
cbar_params = dict(orientation='horizontal', pad=-1.01)

for i, axraw, axconv in zip(scanlengths, axes[0], axes[1]):
    mean_raw = np.sum(raw[:i+1], axis=0)
    mean_conv = np.sum(conv[:i+1], axis=0)
    title_raw = 'raw ' if i==0 else ''
    title_conv = 'smoothed ' if i==0 else ''
    axraw.text(0.97, 0.97, title_raw+f'×{i+1}', **text_params, transform=axraw.transAxes)
    axraw.text(0.97, 0.97-0.1025, f'{mean_raw.sum()/1e3:.0f}k cnts', **text_params, transform=axraw.transAxes)
    axconv.text(0.97, 0.97, title_conv+f'×{i+1}', **text_params, transform=axconv.transAxes)
#     axraw.text(0.97, 0.97, title_raw+'×{}'.format(i+1), **text_params, transform=axraw.transAxes)
#     axraw.text(0.97, 0.97-0.1025, '{:.0f}k cnts'.format(mean_raw.sum()/1e3), **text_params, transform=axraw.transAxes)
#     axconv.text(0.97, 0.97, title_conv+'×{}'.format(i+1), **text_params, transform=axconv.transAxes)
    axraw.tick_params(**tick_params)
    axconv.tick_params(**tick_params)
    vmax = np.max(mean_raw)
    img = axraw.imshow(mean_raw, origin='lower', norm=LogNorm(), interpolation='none')
    cbar = fig.colorbar(img, ax=axraw, **cbar_params)
    TweekCbarMinorTickLog(cbar)
    AdjustCbarWidth(cbar, axraw, tick_params_cbar)
    cbar.ax.tick_params(axis='x', which='minor', labeltop=False)
    img = axconv.imshow(mean_conv, origin='lower', norm=LogNorm(vmin=vmax*0.005, vmax=vmax), interpolation='none')
    cbar = fig.colorbar(img, ax=axconv, **cbar_params)
    TweekCbarMinorTickLog(cbar)
    AdjustCbarWidth(cbar, axconv, tick_params_cbar)
    
fig.savefig(f'{figdir}/Fig2_2D_plots_raw_smoothed.pdf', dpi=300, bbox_inches='tight')
# fig.savefig('{}/Fig2_2D_plots_raw_smoothed.pdf'.format(figdir), dpi=300, bbox_inches='tight')


# %% [markdown]
## Fig.3 Euclid distance, KL divergence using 2D plots

# %% [code]
# L2, KL of silica_36
keys = keys_silica[-2:]
lengths = [50, 100]
fig, axes = plt.subplots(2, 3, figsize=(7, 3.5), gridspec_kw=dict(width_ratios=(0.7, 1, 1)), sharex='col')
fig.subplots_adjust(hspace=0.1)
measures = ['L2', 'KL']
offsets = [0, 1e-14]
figids = [['a', 'b', 'c'], ['d', 'e', 'f']]

for n, key in enumerate(keys):
    sample, wv, SD = key
    filename_body = '{}_{}nm_{:.0f}m'.format(sample, wv, SD/1000)
    raw = np.load('npy/'+filename_body+'_raw.npy')
    cnv = np.load('npy/'+filename_body+'_conv.npy')
    mask = masks_silica[key]
    roi = mask==0

    ax = axes[n, 0]
    figid = figids[n][0]
    ax.tick_params(axis='both', left=False, bottom=False, labelleft=False, labelbottom=False)
    img = ax.imshow(np.sum(raw, axis=0), origin='lower', norm=LogNorm())
    ax.text(0.5, 0.97, f'({figid}) silica, {wv}nm, {SD/1000:.0f}m', ha='center', va='top', transform=ax.transAxes,
#     ax.text(0.5, 0.97, '({}) silica, {}nm, {:.0f}m'.format(figid, wv, SD/1000), ha='center', va='top', transform=ax.transAxes,
            bbox={'facecolor':'white', 'edgecolor':'none', 'alpha':0.9, 'pad':2})
    
    for ax, func, offset, figid in zip(axes[n, 1:], measures, offsets, figids[n][1:]):
        for length in lengths:
            measure_raw, measure_cnv = [], []
            answer = np.mean(raw[:length], axis=0) + offset # The 'answer' is the mean of {length} scans
            weights = 1/(np.sqrt(np.sum(raw[:length], axis=0))/length)
            
            if func == 'KL':
                answer /= answer.sum()
                
            for i in range(length):
                mean_raw = np.mean(raw[:i+1], axis=0) + offset
                mean_cnv = np.mean(cnv[:i+1], axis=0) + offset
                if func == 'KL':
                    mean_raw /= mean_raw.sum()
                    mean_cnv /= np.nansum(mean_cnv)
                    
                if func == 'L2':
                    measure_raw.append(L2(mean_raw, answer, weights=weights, mask=roi))
                    measure_cnv.append(L2(mean_cnv, answer, weights=weights, mask=roi))

                elif func == 'KL':
                    measure_raw.append(KL(mean_raw, answer, mask=roi))
                    measure_cnv.append(KL(mean_cnv, answer, mask=roi))
                    
            ax.semilogy(measure_raw, label='average', c='C0')
            ax.semilogy(measure_cnv, label='smoothed', c='C1', zorder=3)
        ax.xaxis.set_major_locator(MultipleLocator(50))
        ax.xaxis.set_minor_locator(MultipleLocator(10))
        ax.text(0.1, 0.98, f'({figid})', ha='left', va='top', transform=ax.transAxes)
        if n==1:
            ax.set_xlabel('number of scans')

ax = axes[0, 1]
lines = ax.lines[:2]
labels = [line.get_label() for line in lines]
lg_kw = dict(handlelength=0.7, handletextpad=0.4, frameon=False, labelspacing=0.3)
ax.legend(lines, labels, loc='upper right', bbox_to_anchor=(1, 1), **lg_kw)

axes[0, 0].set_title('average of 100 scans')
axes[0, 1].set_title('Euclidean distance')
axes[0, 2].set_title('KL divergence')

fig.savefig(f'{figdir}/Fig3_EuclidKL_2D.pdf', dpi=300, bbox_inches='tight')# L2, KL of silica_36
# fig.savefig('{}/Fig3_EuclidKL_2D.pdf'.format(figdir), dpi=300, bbox_inches='tight')# L2, KL of silica_36


# %% [markdown]
## Fig.4 Pixel-wise scatter plot

# %% [code]
# element-wise (excluding null pixs) and pyFAI 1D plots
selected = [0, 9, 49, 99]
xlims = {(0.6, 6000):(0.1, 1.3), (0.6, 18000):(0.02, 0.45), (1.7, 6000):(0.03, 0.45), (1.7, 18000):(0.013, 0.15)}
imin, imax = (2, None)
offset = 1e-6
fig, axes = plt.subplots(1, len(selected), figsize=(7, 2), sharey=True,
                         subplot_kw=dict(xscale='log', yscale='log'))

key = keys_silica[-1]

sample, wv, SD2 = key
filename_body = '{}_{}nm_{:.0f}m'.format(sample, wv, SD/1000)
raw = np.load('npy/'+filename_body+'_raw.npy')
conv = np.load('npy/'+filename_body+'_conv.npy')
mask = masks_silica[key]
roi = mask==0
gr = grouped_silica.get_group(key)
bc = (gr['bcx'].mean(), gr['bcy'].mean())
X, Y = np.meshgrid(range(size), range(size))
X = X - bc[0]
Y = Y - bc[1]
radius = np.sqrt(X**2+Y**2)
qs = x2q(radius, wv, SD/1000, pixelsize)
for i, ax in zip(selected, axes):
    mean_raw = np.mean(raw[:i+1], axis=0)
    mean_conv = np.mean(conv[:i+1], axis=0)
    mean_raw[mean_raw == 0] = offset
    ax.scatter(qs[roi].ravel(), mean_raw[roi].ravel(), marker='.', s=1, c='C0', label='average', rasterized=True)
    ax.scatter(qs[roi].ravel(), mean_conv[roi].ravel(), marker='.', s=1, c='C1', label='smoothed', rasterized=True)
    ax.set_xlim(xlims[(wv, SD)])
    ax.set_ylim(1e-7, 2e2)
    ax.set_xlabel('$Q$ (nm$^{-1}$)')
    if i == 0:
        ax.set_ylabel('Intensity (a.u.)')

    ax.text(0.97, 0.97, f'×{i+1}, {mean_raw.sum()/1e3*(i+1):.0f}k cnts',
#     ax.text(0.97, 0.97, '×{}, {:.0f}k cnts'.format(i+1, mean_raw.sum()/1e3*(i+1)),
            ha='right', va='top', transform=ax.transAxes,
            bbox={'facecolor':'none', 'edgecolor':'none'})

ax.annotate('null pixels', xy=(1, 1e-6),  xycoords=ax.get_yaxis_transform(),
            xytext=(1.2, 1e-6), textcoords=ax.get_yaxis_transform(),
            arrowprops=dict(arrowstyle='->'),
            ha='left', va='center')
ax.text(1.05, 0.6, f'silica, {wv}nm, {SD/1000:.0f}m',
# ax.text(1.05, 0.6, 'silica, {}nm, {:.0f}m'.format(wv, SD/1000),
        ha='left', va='bottom', transform=ax.transAxes,
        bbox={'facecolor':'none', 'edgecolor':'none'})
lg_kw = dict(markerscale=2, handlelength=0.7, handletextpad=0.4, frameon=False, borderaxespad=0)
ax.legend(loc='upper left', bbox_to_anchor=(1, 0.6), **lg_kw)

fig.savefig(f'{figdir}/Fig4_pixelwise_scatter.pdf', dpi=300, bbox_inches='tight')
# fig.savefig('{}/Fig4_pixelwise_scatter.pdf'.format(figdir), dpi=300, bbox_inches='tight')

# %% [markdown]
## Fig.5 Statistics for iso-Q rings

# %% [code]
# Q rings (red rings for ever 10 rings)
key = keys_silica[-1]

xlims = {(0.6, 6000):(0.1, 1.3), (0.6, 18000):(0.04, 0.45), (1.7, 6000):(0.03, 0.45), (1.7, 18000):(0.013, 0.15)}
nbin = 50

sample, wv, SD = key
filename_body = '{}_{}nm_{:.0f}m'.format(sample, wv, SD/1000)
raw = np.load('npy/'+filename_body+'_raw.npy')
gr = grouped_silica.get_group(key)
bc = (gr['bcx'].mean(), gr['bcy'].mean())
qx = x2q(np.linspace(0, 127, 128)-bc[0], wv, SD/1000, pixelsize)
qy = x2q(np.linspace(0, 127, 128)-bc[1], wv, SD/1000, pixelsize)
dq = np.mean(qx[1::2]-qx[0::2])
extent = [qx.min()-dq, qx.max()+dq, qy.min()-dq, qy.max()+dq]

X, Y = np.meshgrid(range(size), range(size))
X = X - bc[0]
Y = Y - bc[1]
radius = np.sqrt(X**2+Y**2)
qs = x2q(radius, wv, SD/1000, pixelsize)
# edges = np.logspace(*np.log10([xlims[wv, SD][0], qs.max()]), nbin+1)
edges = np.linspace(*[xlims[wv, SD][0], qs.max()], nbin+1)

ax = plt.gca()
ax.imshow(np.mean(raw, axis=0), origin='lower', norm=LogNorm(), extent=extent)
patches = []
for i in range(len(edges)-1):
    qmin, qmax = edges[i], edges[i+1]
    color = 'r' if (i+1)%10==0 else 'w' # red for every 10 rings
    patches.append(Wedge((0, 0), qmax, 0, 360, width=qmax-qmin, alpha=0.4, color=color))
ax.add_collection(PatchCollection(patches, match_original=True, edgecolor='k', linewidth=0.5))
ax.set_xlabel('qx (nm$^{-1}$)')
ax.set_ylabel('qy (nm$^{-1}$)')

# %% [code]
# Std. dev. in Q rings
keys = keys_silica[-2:]
fig, axes = plt.subplots(len(keys), 3, figsize=(7, 3))
fig.subplots_adjust(wspace=0.25, hspace=0.3)
nbin = 50
imin = 3
xlims = {(0.6, 6000):(0.1, 1.3), (0.6, 18000):(0.04, 0.45), (1.7, 6000):(0.03, 0.45), (1.7, 18000):(0.013, 0.15)}
selected_i = [0, 99]
figids = [['a', 'b', 'c'], ['d', 'e', 'f']]

for n, (key, ax0, ax1, ax2) in enumerate(zip(keys, axes[:, 0], axes[:, 1], axes[:, 2])):
    sample, wv, SD = key
    filename_body = '{}_{}nm_{:.0f}m'.format(sample, wv, SD/1000)
    raw = np.load('npy/'+filename_body+'_raw.npy')
    conv = np.load('npy/'+filename_body+'_conv.npy')
    gr = grouped_silica.get_group(key)
    bc = (gr['bcx'].mean(), gr['bcy'].mean())
    ai = pyFAI.AzimuthalIntegrator(dist=SD/1000, detector=detector, wavelength=wv*1e-9)
    ai.setFit2D(SD, *(bc+np.array((0.5, 0.5)))) # distance in milimeter
    q, I_raw = ai.integrate1d(np.mean(raw, axis=0), npt=nbin) # circular average
    _, I_cnv = ai.integrate1d(np.mean(conv, axis=0), npt=nbin)
    X, Y = np.meshgrid(range(size), range(size))
    X = X - bc[0]
    Y = Y - bc[1]
    radius = np.sqrt(X**2+Y**2)
    qs = x2q(radius, wv, SD/1000, pixelsize)
    edges = np.linspace(*[xlims[wv, SD][0], qs.max()], nbin+1)
    stds_relstd, means_relstd = [], []
    for i in range(len(raw)):
        mean_raw = np.mean(raw[:i+1], axis=0)
        mean_conv = np.mean(conv[:i+1], axis=0)
        relstds_raw_i, relstds_conv_i = [], []
        binmean_raw_i, binmean_conv_i = [], []
        
        for j in range(len(edges)-1): # intensity fluctuation in nbin rings
            roi = np.logical_and(qs > edges[j], qs < edges[j+1])
            relstds_raw_i.append(np.std(mean_raw[roi])/np.mean(mean_raw[roi]))
            relstds_conv_i.append(np.std(mean_conv[roi])/np.mean(mean_conv[roi]))
            if i in selected_i:
                binmean_raw_i.append(mean_raw[roi].mean())
                binmean_conv_i.append(mean_conv[roi].mean())
            
        alpha, lw = 0.3, 1
        if i == len(raw)-1:
            alpha, lw = 1, 1
        
        if i in [0, 9, 99]:
            ax0.loglog(edges[:-1], relstds_raw_i, 'o-', c='C0', alpha=alpha, lw=lw, markersize=2, markeredgecolor='none')
            ax0.loglog(edges[:-1], relstds_conv_i, 'o-', c='C1', alpha=alpha, lw=lw, markersize=2, markeredgecolor='none')
        
        relstds_raw_i, relstds_conv_i = np.array(relstds_raw_i), np.array(relstds_conv_i)
        stds_relstd.append((np.std(relstds_raw_i[relstds_raw_i > 0]),
                            np.std(relstds_conv_i[relstds_conv_i > 0])))
        means_relstd.append((np.mean(relstds_raw_i[relstds_raw_i > 0]),
                             np.mean(relstds_conv_i[relstds_conv_i > 0])))
    stds_relstd = np.array(stds_relstd).T
    means_relstd = np.array(means_relstd).T
    ax0.set_ylim(1e-2, 1e2)
    ax1.semilogy(means_relstd[0], label='average')
    ax1.semilogy(means_relstd[1], label='smoothed')
    ax1.xaxis.set_minor_locator(MultipleLocator(10))
    ax2.semilogy((means_relstd[0, 0:-1]-means_relstd[0, 1:])/means_relstd[0, 1:]*100)
    ax2.semilogy((means_relstd[1, 0:-1]-means_relstd[1, 1:])/means_relstd[1, 1:]*100)
    ax2.xaxis.set_minor_locator(MultipleLocator(10))
    ax2.axhline(1, linestyle='--', linewidth=0.5, color='k', alpha=0.7, zorder=0)
    ax0.text(0.07, 0.93, f'({figids[n][0]}) silica, {wv}nm, {SD/1000:.0f}m', transform=ax0.transAxes, ha='left', va='top')
#     ax0.text(0.07, 0.93, '({}) silica, {}nm, {:.0f}m'.format(figids[n][0], wv, SD/1000), transform=ax0.transAxes, ha='left', va='top')
    ax1.text(0.1, 0.93, f'({figids[n][1]})', transform=ax1.transAxes, ha='left', va='top')
#     ax1.text(0.1, 0.93, '({})'.format(figids[n][1]), transform=ax1.transAxes, ha='left', va='top')
    ax2.text(0.1, 0.93, f'({figids[n][2]})', transform=ax2.transAxes, ha='left', va='top')
#     ax2.text(0.1, 0.93, '({})'.format(figids[n][2]), transform=ax2.transAxes, ha='left', va='top')

ax0.set_xlabel('$Q$ (nm$^{-1}$)')
ax1.set_xlabel('number of scans')
ax2.set_xlabel('number of scans')
axes[0, 0].set_title('std. dev./mean ($\sigma/\mu$)')
axes[0, 1].set_title('mean of $\sigma/\mu$')
axes[0, 2].set_title('improvement rate (%)')
ax = axes[0, 1]
lines = ax.lines[:2]
labels = [line.get_label() for line in lines]
lg_kw = dict(handlelength=0.7, handletextpad=0.4, frameon=False)
ax.legend(lines, labels, loc='upper right', **lg_kw)

fig.savefig(f'{figdir}/Fig5_variance_in_Qring.pdf', dpi=300, bbox_inches='tight')
# fig.savefig('{}/Fig5_variance_in_Qring.pdf'.format(figdir), dpi=300, bbox_inches='tight')

# %% [markdown]
## Fig.6 radial&sector average

# %% [code]
# radial & sector averaging
selected = [0, 9]
xlims = {(0.6, 6000):(0.07, 1.3), (0.6, 18000):(0.02, 0.45), (1.7, 6000):(0.03, 0.45), (1.7, 18000):(0.013, 0.15)}
ylims_inset = {keys_silica[4]:(4, 20), keys_silica[5]:(0.3, 0.7)}
xlims_inset = {keys_silica[4]:(0.065, 0.17), keys_silica[5]:(0.02, 0.06)}
imin, imax = (0, -20)
offset = 0
az, daz = 0, 15
length = 100 # scan length of answer

fig, axes = plt.subplots(2, 4, figsize=(7, 3.5), sharey='row')
fig.subplots_adjust(hspace=0.45, wspace=0.2)

keys = keys_silica[-1:-3:-1]

# This order seems wrong but correct.
figids = [['a', 'b', 'e', 'f'], ['c', 'd', 'g', 'h']]

for n, (key, ax0, ax1, ax2, ax3) in enumerate(zip(keys, axes[0, ::2], axes[1, ::2], axes[0, 1::2], axes[1, 1::2])):
    # ax0: radial 1D
    # ax1: radial L2 distance
    # ax2: sector 1D
    # ax3: sector L2 distance
    sample, wv, SD = key
    filename_body = '{}_{}nm_{:.0f}m'.format(sample, wv, SD/1000)
    raw = np.load('npy/'+filename_body+'_raw.npy')
    conv = np.load('npy/'+filename_body+'_conv.npy')
    gr = grouped_silica.get_group(key)
    bc = (gr['bcx'].mean(), gr['bcy'].mean())
    mask = masks_silica[key]
    X, Y = np.meshgrid(range(size), range(size))
    X = X - bc[0]
    Y = Y - bc[1]
    radius = np.sqrt(X**2+Y**2)
    qs = x2q(radius, wv, SD/1000, pixelsize)
    ai = pyFAI.AzimuthalIntegrator(dist=SD/1000, detector=detector, wavelength=wv*1e-9)
    ai.setFit2D(SD, *(bc+np.array((0.5, 0.5)))) # distance in milimeter
    
    fcs = [None, 'white'] # filled/blank marker
    q_ans, I_ans = ai.integrate1d(np.mean(raw, axis=0), npt=rbin, mask=mask)

    for i, fc in zip(selected, fcs):
        mean_raw = np.mean(raw[:i+1], axis=0)
        mean_conv = np.mean(conv[:i+1], axis=0)
        mean_raw[mean_raw == 0] = offset
        err_raw = np.sqrt(np.sum(raw[:i+1], axis=0))/(i+1)
        err_cnv = np.sqrt(np.sum(conv[:i+1], axis=0))/(i+1)
        q, I_raw, sig_raw = ai.integrate1d(mean_raw, npt=rbin, variance=err_raw**2, mask=mask)
        _, I_cnv, sig_cnv = ai.integrate1d(mean_conv, npt=rbin, variance=err_cnv**2, mask=mask)
        ax0.errorbar(q, I_raw, sig_raw, marker='o', markersize=3, mfc=fc, linestyle='none', label=f'×{i+1} average')
        ax0.errorbar(q, I_cnv, sig_cnv, marker='^', markersize=3, mfc=fc, linestyle='none', label=f'×{i+1} smoothed')
#         ax0.errorbar(q, I_raw, sig_raw, marker='o', markersize=3, mfc=fc, linestyle='none', label='×{} average'.format(i+1))
#         ax0.errorbar(q, I_cnv, sig_cnv, marker='^', markersize=3, mfc=fc, linestyle='none', label='×{} smoothed'.format(i+1))
        ax0.set_xlim(xlims[(wv, SD)])
        ax0.set_yscale('log')
        ax0.set_xscale('log')
    
    xlim, ylim = ax0.get_xlim(), ax0.get_ylim()
    ax0.add_patch(Rectangle((q[imax], ylim[0]), xlim[1]-q[imax], ylim[1]-ylim[0], alpha=0.2, facecolor='black', zorder=10))
    ax0.plot(q_ans, I_ans, c='black', ls=':', lw=1, label='×100 mean\nradial (answer)', zorder=10)
    ax0.text(0.10, 0.96, f'({figids[0][2*n]}) radial',
#     ax0.text(0.10, 0.96, '({}) radial'.format(figids[0][2*n]),
            ha='left', va='top', transform=ax0.transAxes,
            bbox={'facecolor':'none', 'edgecolor':'none'})
    
    inset0 = inset_axes(ax0, width='45%', height='35%', loc='lower left',
                        bbox_to_anchor=(0.05, 0.03, 1, 1), bbox_transform=ax0.transAxes)
    
    # smoothing 100 scans without mask, for comparison in the insets
    conv_unmasked = convolve(np.mean(raw, axis=0), Gaussian2DKernel(x_stddev=1), mask=None)
    _, I_cnv = ai.integrate1d(np.mean(conv, axis=0), npt=rbin, mask=mask)
    _, I_cnv_unmasked = ai.integrate1d(conv_unmasked, npt=rbin, mask=mask)
    inset0.loglog(q_ans, I_cnv, marker='o', color='C1', markersize=3, markerfacecolor='w', label='masked')
    inset0.loglog(q_ans, I_cnv_unmasked, marker='x', color='C1', markersize=3, label='not masked')
    inset0.loglog(q_ans, I_ans, ls=':', color='black', lw=1, label='')
    inset0.tick_params(axis='both', which='both', labelbottom=False, labelleft=False)
    inset0.set_xlim(xlims_inset[key])
    inset0.set_ylim(ylims_inset[key])

    inset0.spines['top'].set_visible(False)
    inset0.spines['right'].set_visible(False)
    
    L2_raw, L2_conv = [], []
    for i in range(length):
        _, I_raw = ai.integrate1d(np.mean(raw[:i+1], axis=0), npt=rbin, mask=mask)
        _, I_cnv = ai.integrate1d(np.mean(conv[:i+1], axis=0), npt=rbin, mask=mask)
        L2_raw.append(L2(np.log10(I_raw[imin:imax]), np.log10(I_ans[imin:imax]), percent=True))
        L2_conv.append(L2(np.log10(I_cnv[imin:imax]), np.log10(I_ans[imin:imax]), percent=True))
    ax1.plot(L2_raw, label='average',  c='C0')
    ax1.plot(L2_conv, label='smoothed',  c='C1')
    ax1.xaxis.set_minor_locator(MultipleLocator(10))
    ax1.annotate('', xy=(10, L2_raw[9]), xytext=(5, 20), textcoords='offset points',
                 arrowprops=dict(arrowstyle="->", connectionstyle="arc3"),)
    ax1.text(0.10, 0.96, f'({figids[1][2*n]})',
#     ax1.text(0.10, 0.96, '({})'.format(figids[1][2*n]),
            ha='left', va='top', transform=ax1.transAxes,
            bbox={'facecolor':'none', 'edgecolor':'none'})

    for i, fc in zip(selected, fcs):
        mean_raw = np.mean(raw[:i+1], axis=0)
        mean_conv = np.mean(conv[:i+1], axis=0)
        mean_raw[mean_raw == 0] = offset
        err_raw = np.sqrt(np.sum(raw[:i+1], axis=0))/(i+1)
        err_cnv = np.sqrt(np.sum(conv[:i+1], axis=0))/(i+1)
        q, I_raw, sig_raw = ai.integrate1d(mean_raw, npt=rbin, azimuth_range=(az-daz, az+daz), variance=err_raw**2, mask=mask)
        _, I_cnv, sig_cnv = ai.integrate1d(mean_conv, npt=rbin, azimuth_range=(az-daz, az+daz), variance=err_cnv**2, mask=mask)
        ax2.errorbar(q, I_raw, sig_raw, marker='o', markersize=3, mfc=fc, linestyle='none', label=f'×{i+1} average')
        ax2.errorbar(q, I_cnv, sig_cnv, marker='^', markersize=3, mfc=fc, linestyle='none', label=f'×{i+1} smoothed')
#         ax2.errorbar(q, I_raw, sig_raw, marker='o', markersize=3, mfc=fc, linestyle='none', label='×{} average'.format(i+1))
#         ax2.errorbar(q, I_cnv, sig_cnv, marker='^', markersize=3, mfc=fc, linestyle='none', label='×{} smoothed'.format(i+1))
        ax2.set_xlim(xlims[(wv, SD)])
        ax2.set_yscale('log')
        ax2.set_xscale('log')

    ax2.add_patch(Rectangle((q[imax], ylim[0]), xlim[1]-q[imax], ylim[1]-ylim[0], alpha=0.2, facecolor='black', zorder=10))
    ax2.plot(q_ans, I_ans, c='black', ls=':', lw=1, label='×100 average\nradial (answer)', zorder=10)
    ax2.text(0.10, 0.96, f'({figids[0][2*n+1]}) sector, {az}$\pm${daz}$^\circ$',
#     ax2.text(0.10, 0.96, '({}) sector, {}$\pm${}$^\circ$'.format(figids[0][2*n+1], az, daz),
            ha='left', va='top', transform=ax2.transAxes,
            bbox={'facecolor':'none', 'edgecolor':'none'})

    L2_raw, L2_conv = [], []
    for i in range(length):
        _, I_raw = ai.integrate1d(np.mean(raw[:i+1], axis=0), npt=rbin, azimuth_range=(az-daz, az+daz), mask=mask)
        _, I_cnv = ai.integrate1d(np.mean(conv[:i+1], axis=0), npt=rbin, azimuth_range=(az-daz, az+daz), mask=mask)
        L2_raw.append(L2(np.log10(I_raw[imin:imax]), np.log10(I_ans[imin:imax]), percent=True))
        L2_conv.append(L2(np.log10(I_cnv[imin:imax]), np.log10(I_ans[imin:imax]), percent=True))
    ax3.plot(L2_raw, label='average',  c='C0')
    ax3.plot(L2_conv, label='smoothed',  c='C1')
    ax3.xaxis.set_minor_locator(MultipleLocator(10))
    ax3.annotate('', xy=(10, L2_raw[9]), xytext=(5, 20), textcoords='offset points',
                 arrowprops=dict(arrowstyle="->", connectionstyle="arc3"),)
    ax3.text(0.10, 0.96, f'({figids[1][2*n+1]})',
#     ax3.text(0.10, 0.96, '({})'.format(figids[1][2*n+1]),
            ha='left', va='top', transform=ax3.transAxes,
            bbox={'facecolor':'none', 'edgecolor':'none'})
    
    fig.text(0.42*(n+1)-0.12, 0.94, f'silica, {wv}nm, {SD/1000:.0f}m',
#     fig.text(0.42*(n+1)-0.12, 0.94, 'silica, {}nm, {:.0f}m'.format(wv, SD/1000),
            ha='center', va='top', transform=fig.transFigure,
            bbox={'facecolor':'none', 'edgecolor':'none'})

    inset1 = inset_axes(ax1, width='40%', height='40%', loc='upper right')
    inset1.imshow(np.sum(raw, axis=0), origin='lower', norm=LogNorm())
    inset1.tick_params(bottom=False, left=False, labelbottom=False, labelleft=False)
    [spine.set_visible(False) for spine in inset1.spines.values()]
    inset1.add_patch(Rectangle((0, 0), 1, 1, alpha=0.3, facecolor='white', transform=inset1.transAxes))

    inset3 = inset_axes(ax3, width='40%', height='40%', loc='upper right')
    inset3.imshow(np.sum(raw, axis=0), origin='lower', norm=LogNorm())
    inset3.tick_params(bottom=False, left=False, labelbottom=False, labelleft=False)
    [spine.set_visible(False) for spine in inset3.spines.values()]
    
    if az == 0:
        points = [(bc[0], bc[1]),
                  (255, bc[1]-(255-bc[0])*np.tan(daz/180*np.pi)), 
                  (255, bc[1]+(255-bc[0])*np.tan(daz/180*np.pi))]
    elif az == 90:
        points = [(bc[0], bc[1]),
                  (bc[0]-(255-bc[1])*np.tan(daz/180*np.pi), 255), 
                  (bc[0]+(255-bc[1])*np.tan(daz/180*np.pi), 255)]
        
    inset3.add_patch(Polygon(np.array(points),
                             closed=True, alpha=0.5, facecolor='white'))
    
fig.text(0.52, 0.47, '$Q$ (nm$^{-1}$)', ha='center', va='bottom')
fig.text(0.52, 0.02, 'number of scans', ha='center', va='bottom')

axes[0, 0].set_ylim(1e-4, 2e2)
axes[1, 0].set_ylim(0, 20)
axes[0, 0].set_ylabel('Intensity (a.u.)')
axes[1, 0].set_ylabel('Euclidean distance (%)')
lg_kw = dict(markerscale=1.5, handlelength=0.7, handletextpad=0.4, frameon=False)
handles, labels = axes[0, 3].get_legend_handles_labels()
axes[0, 3].legend([*handles[1:], handles[0]], [*labels[1:], labels[0]], loc='center left', bbox_to_anchor=(1, 0.5), **lg_kw)
axes[1, 3].legend(loc='center left', bbox_to_anchor=(1, 0.5), **lg_kw)
lg_kw = dict(markerscale=1, handlelength=0.9, handletextpad=0.4, frameon=False)
inset0.legend(loc='upper left', bbox_to_anchor=(1,0.05), title='For inset', bbox_transform=axes[0, 3].transAxes, **lg_kw)

fig.savefig(f'{figdir}/Fig6_radial_sector_avg.pdf', dpi=300, bbox_inches='tight')
# fig.savefig('{}/Fig6_radial_sector_avg.pdf'.format(figdir), dpi=300, bbox_inches='tight')

# %% [markdown]
## Fig.7 center angle dependence

# %% [code]
# L2 distance using log10
imin, imax = (0, -20)
az, dazs = 0, [i for i in range(5, 181, 5)]
keys = keys_silica[-2:]
lengths = [10, 20, 50, 100]
fig, axes = plt.subplots(len(keys), len(lengths), figsize=(7, 3), sharey='row', sharex=True)
fig.subplots_adjust(hspace=0.4)
percent = True

figids = [['a', 'b', 'c', 'd'], ['e', 'f', 'g', 'h']]

for i, key in enumerate(keys):
    sample, wv, SD = key
    filename_body = '{}_{}nm_{:.0f}m'.format(sample, wv, SD/1000)
    raw = np.load('npy/'+filename_body+'_raw.npy')
    conv = np.load('npy/'+filename_body+'_conv.npy')
    mask = masks_silica[key]
    gr = grouped_silica.get_group(key)
    bc = (gr['bcx'].mean(), gr['bcy'].mean())
    ai = pyFAI.AzimuthalIntegrator(dist=SD/1000, detector=detector, wavelength=wv*1e-9)
    ai.setFit2D(SD, *(bc+np.array((0.5, 0.5)))) # distance in milimeter
    # The 'answer' is the mean of 100 scans
    _, I_raw_ans = ai.integrate1d(np.mean(raw, axis=0), npt=rbin, mask=mask)
    _, I_cnv_ans = ai.integrate1d(np.mean(conv, axis=0), npt=rbin, mask=mask)
    
    for j, length in enumerate(lengths):
        ax = axes[i, j]
        figid = figids[i][j]
        L2_raw, L2_cnv = [], []
        Is_raw = np.zeros((len(dazs), rbin)) # maybe used later to plot 1D data of each daz
        Is_cnv = np.zeros((len(dazs), rbin))
        for n, daz in enumerate(dazs):
            Is_raw[n] = ai.integrate1d(np.mean(raw[:length+1], axis=0), npt=rbin, azimuth_range=(az-daz, az+daz), mask=mask)[1]
            Is_cnv[n] = ai.integrate1d(np.mean(conv[:length+1], axis=0), npt=rbin, azimuth_range=(az-daz, az+daz), mask=mask)[1]
            L2_raw.append(L2(np.log10(Is_raw[n, imin:imax]), np.log10(I_raw_ans[imin:imax]), percent=percent))
            L2_cnv.append(L2(np.log10(Is_cnv[n, imin:imax]), np.log10(I_raw_ans[imin:imax]), percent=percent))
        ax.plot(2*np.array(dazs), L2_raw, label='average', c='C0')
        ax.plot(2*np.array(dazs), L2_cnv, label='smoothed', c='C1')
        ax.xaxis.set_major_locator(MultipleLocator(180))
        ax.xaxis.set_minor_locator(MultipleLocator(30))
        ax.yaxis.set_minor_locator(AutoMinorLocator(2))
        ax.set_ylim(0, None)
        ax.set_xlim(0, 360)
        if j==0:
            fig.text(0.5, ax.get_position().y1+0.02, f'silica, {wv}nm, {SD/1000:.0f}m', 
#             fig.text(0.5, ax.get_position().y1+0.02, 'silica, {}nm, {:.0f}m'.format(wv, SD/1000), 
                    ha='center', va='bottom')
        ax.text(0.1, 0.93, f'({figid}) ×{length}', 
#         ax.text(0.1, 0.93, '({}) ×{}'.format(figid, length), 
                ha='left', va='top', transform=ax.transAxes,
                bbox={'facecolor':'none', 'edgecolor':'none'})
        
        inset1 = inset_axes(ax, width='35%', height='35%', loc='center right')
        inset1.imshow(np.mean(raw[:length+1], axis=0), origin='lower', norm=LogNorm())
        inset1.tick_params(bottom=False, left=False, labelbottom=False, labelleft=False)
        [spine.set_visible(False) for spine in inset1.spines.values()]
        
lg_kw = dict(markerscale=1.5, handlelength=0.7, handletextpad=0.4, frameon=False)
axes[0, 3].legend(loc='center left', bbox_to_anchor=(1, 0.5), **lg_kw)

fig.text(0.07, 0.5, 'Euclidean distance (%)', rotation='vertical',
        ha='left', va='center')
fig.text(0.5, 0, 'center angle ($^\circ$)',
        ha='center', va='bottom')

fig.savefig(f'{figdir}/Fig7_sector_centerangle_dependence.pdf', dpi=300, bbox_inches='tight')
# fig.savefig('{}/Fig7_sector_centerangle_dependence.pdf'.format(figdir), dpi=300, bbox_inches='tight')

# %% [code]
